# Supplementary material for: Single‐cell transcriptomic analysis in clear cell renal cell carcinoma: Deciphering the role of APP within the tumour microenvironment
Source: J Cell Mol Med. 2024 Mar 6;28(6):e18186. doi: 10.1111/jcmm.18186 (PMC10915830; doi:10.1111/jcmm.18186)
Supplement: Supplementary file 2 — Table S1. [file JCMM-28-e18186-s002.xlsx]

## Sheet: Sheet1
id	coef	HR
CD36	0.0177062	1.01786
SLC25A37	0.0856681	1.08944
TPM4	0.0196137	1.01981
BASP1	-0.012745	0.987336
EVI2A	-0.132375	0.876013
VIM	-0.00193634	0.998066
TNFAIP2	0.0304884	1.03096
PTX3	-0.0216378	0.978595
G0S2	-0.00393898	0.996069
TAGLN2	0.0024482	1.00245
NRG1	-0.765964	0.464886
SOCS3	0.00846612	1.0085
CSRNP1	-0.0173304	0.982819
SPAG9	0.106658	1.11255
CYP1B1	-0.0164293	0.983705
SLC7A5	0.00933229	1.00938
APP	-0.00329499	0.99671
TALDO1	-0.0111319	0.98893
IFNG	0.288482	1.3344
IL1R2	0.00617634	1.0062
MEGF9	0.116044	1.12304
CYB5D1	-18.304	1.12373e-08
MPP7	-0.489837	0.612726
CKAP4	0.0344017	1.035
MAT2A	-0.0218511	0.978386
SMARCD3	-0.0968978	0.907649
TTC19	0.19042	1.20976
GTF2I	0.221285	1.24768
PHACTR2	-0.465011	0.628128
MBOAT7	0.034363	1.03496
ZRANB1	0.555451	1.74273
NDRG1	-0.00303193	0.996973
RALGAPA1	-0.557024	0.572911
SULF2	-0.0101017	0.989949
RNF19B	-0.0747563	0.92797
TACC3	-0.199098	0.819469
SLC25A29	-0.0795092	0.92357
GPBP1	-0.0681653	0.934106
LGALS2	-0.00519645	0.994817
